# Supplementary material for: Dynamic Evolution of Repetitive Elements and Chromatin States in Apis mellifera Subspecies
Source: Genes (Basel). 2024 Jan 11;15(1):89. doi: 10.3390/genes15010089 (PMC10815273; doi:10.3390/genes15010089)
Supplement: Supplementary file 1 [file genes-15-00089-s001.zip]

Archive with 1 entries (1 files):
- genes-2801171-supplementary.pdf
